# Supplementary material for: The Effect of Dicer Knockout on RNA Interference Using Various Dicer Substrate Small Interfering RNA (DsiRNA) Structures
Source: Genes (Basel). 2022 Feb 27;13(3):436. doi: 10.3390/genes13030436 (PMC8952432; doi:10.3390/genes13030436)
Supplement: Supplementary file 1 [file genes-13-00436-s001.zip]

Archive with 1 entries (1 files):
- genes-1534842-supplementary.pdf
